# Supplementary material for: Genomic Identification and Expression Analysis of the Cathelicidin Gene Family of the Forest Musk Deer
Source: Animals (Basel). 2019 Jul 24;9(8):481. doi: 10.3390/ani9080481 (PMC6719980; doi:10.3390/ani9080481)
Supplement: Supplementary file 1 [file animals-09-00481-s001.zip]

Archive with 3 entries (2 files):
- S files/File S1.fas
- S files/Table S1.xlsx
- S files/
