# Supplementary material for: Genomic Identification and Expression Analysis of the Cathelicidin Gene Family of the Forest Musk Deer
Source: Animals (Basel). 2019 Jul 24;9(8):481. doi: 10.3390/ani9080481 (PMC6719980; doi:10.3390/ani9080481)
Supplement: Supplementary file 1 [file animals-09-00481-s001.zip › S files/File S1.fas]

>CATHL1p-Forest_musk_deer
METQSASLSLGGWSLWLLLLGLVLPSA-SAQALSYRDAVLCAVDQLNERSSESNIYCLLELDQPP-HDDEDPESPKWVSFR-KETVCSRTTQQPP*QCDFKEDGSLKQCEGTVTLDQVRGNFDITCNNQPVFFSVSHHQSIRII-------------KQPWAPPQAARLCHIVVIRVCR--------------------------------------------------------------------------------------------
>CATHL1-Cow
METPRASLSLGRWSLWLLLLGLALPSA-SAQALSYREAVLRAVDQLNEQSSEPNIYRLLELDQPP-QDDEDPDSPKRVSFRVKETVCSRTTQQPPEQCDFKENGLLKRCEGTVTLDQVRGNFDITCNNH---------QSIRIT-------------KQPWAPPQAARLCRIVVIRVCR--------------------------------------------------------------------------------------------
>Dode-Sheep
METQRASLSLGRCSLWLLLLGLALPSA-SAQVLSYREAVLRAVDQLNEQSSEPNIYRLLELDQPP-QDDEDPDSPKRVSFRVKETVCPRTTQQPPEQCDFKENGLLKRCEGTVTLDQVRGNFDITCNNH---------QSIRIT-------------KQPWAPPQAARICRIIFLRVCR--------------------------------------------------------------------------------------------
>CATHL4-Forest_musk_deer
METQRASLSLGRCSLWILLLGLVLPSA-SAQALSYRDAVLRAVDQLNERSSEAYLYRLLELDPPP-KDDEGLGTRKPVSFTVKETVCPRTTQQSPEQCDFKEKGLVKQCVGTVTLNPSNDQFDLNCNEL---------QSVRI--------------RWPWR----LWPLWRRFQG-----------------------------------------------------------------------------------------------
>CATHL4-Cow
MQTQRASLSLGRWSLWLLLLGLVVPSA-SAQALSYREAVLRAVDQLNELSSEANLYRLLELDPPP-KDNEDLGTRKPVSFTVKETVCPRTIQQPAEQCDFKEKGRVKQCVGTVTLDPSNDQFDLNCNEL---------QSVIL--------------PWKWP-----WWPWRR--G-----------------------------------------------------------------------------------------------
>CATHL2-Cow
METQRASLSLGRCSLWLLLLGLVLPSA-SAQALSYREAVLRAVDQFNERSSEANLYRLLELDPTP-NDDLDPGTRKPVSFRVKETDCPRTSQQPLEQCDFKENGLVKQCVGTVTLDPSNDQFDINCNEL---------QSVRFRPPIRRPPIRPPFYPPFRPPIRPPIFPPIRPPFRPPLGPFPGRR------------------------------------------------------------------------------------
>Bac5-Sheep
METQGASLSLGRWSLWLLLLGLVLPSA-SAQALSYREAVLRAVGQLNERSSEANLYRLLELDPAP-NDEVDPGTRKPVSFTVKETVCPRTTQQPPEECDFKENGLVKQCVGTVTLDPSNDQFDINCNEL---------QSVRFRPPIRRPPIRPPFRPPFRPPVRPPIRPPFRPPFRPPIGPFPGRR------------------------------------------------------------------------------------
>CATHL3L2-Forest_musk_deer
METQRASISLGRWSLWLLLLGLVLPSA-SAQALSYREAVLRAVDQLNEKSSEANLYRLLELDPPP-KDVEDQGARTPASFTVKETVCPKTSQQPPEQCDFKENGLVKQCVGTVSLDRSDDQSDINCNEL---------QSVRAKRPRPPKPRRP----HRPRP-RPLPW--FPPRFPGKR-------------------------------------------------------------------------------------------
>CATHL3L2p-Cow
MKT*RASLSLGRWSLWLLLLGLALPSA-SAQALSYREAVLRAVDRINDGSTEAHLYRLLELDPPP-KDVEDWGARKAVSFRVKETVCPRPSLQPPEQCDFKENGLVKQCLGTVSLDRSDDQFDINCNEL---------QSVRAN*PQPPKPRPP----HRPRP-RPRPW--FPPRFPGKR-------------------------------------------------------------------------------------------
>CATHL3-Cow
METQRASLSLGRWSLWLLLLGLVLPSA-SAQALSYREAVLRAVDRINERSSEANLYRLLELDPPP-KDVEDRGARKPTSFTVKETVCPRTSPQPPEQCDFKENGLVKQCVGTITLDQSDDLFDLNCNEL---------QSVRRIRPRPPRLPRP-RPRP---LPFPR--PGPRPIPRPLPFPRPGPRPIPRPLPFPRPGPRPIPRPL----------------------------------------------------------------
>CATHL9-Forest_musk_deer
METQRASLSLGQWSLWLLLLGLVLPSA-SAQALSYREAVLRAVDQLNEKSSEANLYRLLELDPPP-KDVEDRGTRKPVSFRVKETACPRMSQQPLEQCDFKENGLVKQCVATVSLYQSDDQFNLNCNEL---------QSVRRLHPRSQRFPR--ERPWPKPLPLPLPRPGPRPWPKPLPLPLPRPGPRAWPKPL----------------------------------------------------------------------------
>CATHL9p-Cow
METQRASLSLGRWSLWLLLLGLVLPSA-RAQALSYREAMLRAVDQLNERSSEAHLYRLLELDPPP-*DVEDLGARKPVNFRVKETVCPRSNLQPPEQCDFKENGLVKQCVGTLSLYRSDDPFGLNCNEL---------QSVRRLHPQHQRFPR--ERPWPKPLSLPLPRPGPRPWPKPL--------------------------------------------------------------------------------------------
>Bac6-Sheep
METQMANLSLGRCSLWLLLLGLLLPSA-SAQALSYREAVLRAVGQLNEKSSEVNLYRLLELDPPP-KDVEDWGARKPVSFRVKETVCPRMTQQPPEQCDFKENGLVKQCVGTLSLDPSDDQFGLDCNEF---------QSVRRLRPRHQHFPS--ERPWPKPLPLPLPRPGPRPWPKPLPLPLPRPGLRPWPKPL----------------------------------------------------------------------------
>Bac7.5-Sheep
METQMASPSLGRCSLWLLLLGLLLPSA-SAQALSYREAVLRAVGQLNEKSSEVNLYRLLELDPPP-KDAEDQGARKPVSFRVKETVCPRMSQQPPEQCDFKENGLVKQCVGTVSLDTSNDEFDLNCNEL---------QSVRRLRPRRPRLPRPRPRPRPRPRSLPLPRPQPRRIPRPILLPWRPPRPIPRPQPQPIPRWL----------------------------------------------------------------------
>Bac11-Sheep
METQMANLSLGRCSLWLLLLGLLLPSA-SAQALSYREAVLRAVGQLNEKSSEVNLYRLLELDPPP-KDVEDWGARKPASFRVKETVCPRMTQQPPEQCDFKENGLVKQCVGTVSLDPSNDQFDLNCNEL---------QSVRRLRPRRPRLPRPRPRPRPRPRSLPLPRPKPRPIPRPLPLPRPRPKPIPRPLPLPRPRPRRIPRPLPLPRPRPRPIPRPLPLPQPQPSPIPRPL------------------------------------
>CATHL5-Forest_musk_deer
METQRASLSLGRCSLWLLLLGLVLPSA-RAQAPSYREAVLRAVDQLNEKSSEANLYRLLELDPPPQQDDENPNVPKPVSFRVKETVCPRTNQQPAEQCDFKENGLLKECVGTVTLDQVGSNFDITCAVP---------QSVGGLRSLGRKILH-------GWKRYGPIIVPIIRLIG----------------------------------------------------------------------------------------------
>SMAP29-Sheep
METQRASLSLGRCSLWLLLLGLALPSA-SAQVLSYREAVLRAADQLNEKSSEANLYRLLELDPPPKQDDENSNIPKPVSFRVKETVCPRTSQQPAEQCDFKENGLLKECVGTVTLDQVRNNFDITCAEP---------QSVRGLRRLGRKIAH-------GVKKYGPTVLRIIRIAG----------------------------------------------------------------------------------------------
>CATHL5-Cow
METQRASLSLGRWSLWLLLLGLALPSA-SAQALSYREAVLRAVDQLNEKSSEANLYRLLELDPPPKEDDENPNIPKPVSFRVKETVCPRTSQQSPEQCDFKENGLLKECVGTVTLDQVGSNFDITCAVP---------QSVGGLRSLGRKILR-------AWKKYGPIIVPIIRIG-----------------------------------------------------------------------------------------------
>CATHL6-Cow
METQRASLSLGRWSLWLLLLGLALPSA-SAQALSYREAVLRAVDQFNERSSEANLYRLLELDPPPKEDDENPNIPKPVSFRVKETVCPRTSQQPAEQCDFKENGLVKQCVGTVTLDAVKGKINVTCEEL---------QSVGRFKRFRKKFKK-------LFKKLSP-VIPLLHLG-----------------------------------------------------------------------------------------------
>CATHL6-Forest_musk_deer
METQRASLSLGRWSLWLLLLGLVLPSA-SAQALSYREAVLHAVDRINERSSEANLYRLLELDPPPSKDDENPNVPKPVSFRVKETVCPRTSQQSPEQCDFKENGLVKQCVGTVTLDTVKGKMNITCEEL---------QSVGRFKRFRKKLRK-------HFRKIGPIIAPLLHFG-----------------------------------------------------------------------------------------------
>CATHL7-Forest_musk_deer
METQRASLSLGRWSLWLLLLGLVTPSA-SAQALSYSEAVLHAVDQLNERSSETNLYRLLELDPPAEQDVDDRGARKPVSFRVKETVCPRTSLQSPEQCDFKENGLVKQCVGTVTLYQIRGDFDITCNDI---------QSVGLFRRLWDSLRRGGRKILGKVKSIGQRIKDIFRV------------------------------------------------------------------------------------------------
>SMAP34-Sheep
METQRAGLSLGRWSLRLLLLGLVLPSA-STRSFSYREAVLRAVDQFNERSAEANLYRLLELDPPPEQDAEDRGARKPVSFKVKETVCPRTSQQPVEQCDFRKNGLVKQCVGTVTRYWIRGDFDITCKDI---------QNVGLFGRLRDSLQRGGQKILEKAERIGDRIKDIFRG------------------------------------------------------------------------------------------------
>CATHL7-Cow
METQRASFSLGRSSLWLLLLGLVVPSA-SAQDLSYREAVLRAVDQFNERSSEANLYRLLELDPPPEQDVEHPGARKPVSFTVKETVCPRTTPQPPEQCDFKENGLVKQCVGTVTRYWIRGDFDITCNNI---------QSAGLFRRLRDSIRRGQQKILEKARRIGERIKDIFRG------------------------------------------------------------------------------------------------
>CAMP-Human
MKTQRNGHSLGRWSLVLLLLGLVMPLAIIAQVLSYKEAVLRAIDGINQRSSDANLYRLLDLDPRP-TMDGDPDTPKPVSFTVKETVCPRTTQQSPEDCDFKKDGLVKRCMGTVTLNQARGSFDISCDKD-----------NKRFALLGDFFRKSKEKIGKEFKRIVQRIKDFLRNLVPRTES-----------------------------------------------------------------------------------------
>CATHL8-Cow
METQRASLSLGRWSLWLLLLGLALPSA-SAQALSYREAVLRAVDQLNERSSEANLYRLLEPSPPS-LGVEDPGARKAVSFRVKETVCPRPSLQPPEQCDFKENGLVKQCLGTVSLDRSDDQFDINCNEL---------QSVRAN-------------------------------------------------------------------------------------------------------------------------------
>CATHL8p-Cow
METQRASLSLGRWSLWLLLLGLALPSA-SAQALSYREAVLRAVDQLNERSSEANLYRLLEPSPPS-LGVEDPGARKPVSFRVKETVCPRPSLQPPEQCDFKENG-----------------------------------------------------------------------------------------------------------------------------------------------------------------------
>CATHL8p-Forest_musk_deer
METQRASLSQGQWSLWLLLLGLVLHSA-SAQALSYGEAVLHAVGQLIEKSSEDNLYRLLELPPLS-LRGGGPGA*KPVSFRVKETVCPKRSLQLLEQCDFKENG-----------------------------------------------------------------------------------------------------------------------------------------------------------------------
