# Supplementary material for: Genomic Identification and Expression Analysis of the Cathelicidin Gene Family of the Forest Musk Deer
Source: Animals (Basel). 2019 Jul 24;9(8):481. doi: 10.3390/ani9080481 (PMC6719980; doi:10.3390/ani9080481)
Supplement: Supplementary file 1 [file animals-09-00481-s001.zip › S files/Table S1.xlsx]

## Sheet: Sheet1
Gene	Scaffold	E1 start	E1 end	E2 start	E2 end	E3 start	E3 end	E4 start	E4 end	orientation
CATHL7	scaffold41	6728017	6727817	6727198	6727091	6726938	6726867	6726268	6726152	-1
CATHL1p	scaffold41	6732312	6732115	6732001	6731895	6731746	6731675	6731115	6730999	-1
CATHL5	scaffold511	1448863	1449063	1449673	1449780	1449942	1450013	1450609	1450710	1
CATHL6	scaffold511	1457190	1457390	1458003	1458110	1458248	1458319	1458918	1459016	1
CATHL8p	scaffold511	1464907	1465104	1465682	1465789	NA	NA	NA	NA	1
CATHL3L2	scaffold511	1481168	1481365	1481987	1482094	1482258	1482329	1482929	1483039	1
CATHL9	scaffold511	1491219	1491416	1492039	1492146	1492302	1492373	1492974	1493144	1
CATHL4	scaffold511	1499641	1499838	1499943	1500050	1500186	1500257	1500859	1500924	1
NGP	scaffold511	844418	844239	843546	843445	841768	841676	841104	840964	-1
